# Supplementary material for: Antitumor Activity of Ruditapes philippinarum Polysaccharides Through Mitochondrial Apoptosis in Cellular and Zebrafish Models
Source: Mar Drugs. 2025 Jul 29;23(8):304. doi: 10.3390/md23080304 (PMC12387552; doi:10.3390/md23080304)
Supplement: Supplementary file 1 [file marinedrugs-23-00304-s001.zip]

Archive with 1 entries (1 files):
- marinedrugs-3738919-supplementary.pdf
